# Supplementary material for: Impacts of Surface Hydrophilicity of Carboxylated Polyethersulfone Supports on the Characteristics and Permselectivity of PA-TFC Nanofiltration Membranes
Source: Nanomaterials (Basel). 2021 Sep 22;11(10):2470. doi: 10.3390/nano11102470 (PMC8541453; doi:10.3390/nano11102470)
Supplement: Supplementary file 1 [file nanomaterials-11-02470-s001.zip]

Archive with 1 entries (1 files):
- nanomaterials-1347112-supplementary.pdf
